# Supplementary material for: Factors Related to Perceived Stigma in Parents of Children and Adolescents in Outpatient Mental Healthcare
Source: Int J Environ Res Public Health. 2022 Oct 6;19(19):12767. doi: 10.3390/ijerph191912767 (PMC9566109; doi:10.3390/ijerph191912767)
Supplement: Supplementary file 1 [file ijerph-19-12767-s001.zip]

Archive with 1 entries (1 files):
- ijerph-1847256-supplementary.pdf
